# Supplementary material for: Explainable statistical learning in public health for policy development: the case of real-world suicide data
Source: BMC Med Res Methodol. 2019 Jul 17;19:152. doi: 10.1186/s12874-019-0796-7 (PMC6636096; doi:10.1186/s12874-019-0796-7)
Supplement: Supplementary file 1 — Transforming the data. Table S1. Skewness and kurtosis of suicide profile variables. (ZIP 21 kb) [file 12874_2019_796_MOESM1_ESM.zip]

Archive with 2 entries (2 files):
- _Table A1R3.xlsx
- Additional file 1.docx
