# Supplementary material for: Explainable statistical learning in public health for policy development: the case of real-world suicide data
Source: BMC Med Res Methodol. 2019 Jul 17;19:152. doi: 10.1186/s12874-019-0796-7 (PMC6636096; doi:10.1186/s12874-019-0796-7)
Supplement: Supplementary file 1 — Transforming the data. Table S1. Skewness and kurtosis of suicide profile variables. (ZIP 21 kb) [file 12874_2019_796_MOESM1_ESM.zip › _Table A1R3.xlsx]

## Sheet: Sheet1
Table S1
Skewness and kurtosis of suicide profile variables
var #	Date/variable name	zSkewness (zS)	zKurtosis (zK)	Transformation	zS(t)	zK(t)
1	2014/Suicide rate	4.11792	2.75341	Log	0.939698	-0.0582278
2	2013/Adult social care users who have as much social contact as they would like	0.451231	-0.949842	-	0.451231	-0.949842
3	2013/Adults in treatment at specialist alcohol misuse services	3.94041	1.14795	Log	-1.18396	-1.14599
4	2013/Adults in treatment at specialist drug misuse services	5.03517	3.72949	Log	-0.232858	-1.53651
5	2013/Alcohol-related hospital admission (female)	2.6279	0.00714204	Log	0.0715119	-0.294599
6	2013/Alcohol-related hospital admission (male)	2.26804	-0.313433	Log	-0.0987974	-0.653534
7	2013/Alcohol-related hospital admission	2.49096	-0.0589777	Log	0.0234066	-0.478895
8	2013/Children in the youth justice system	5.02673	2.17804	Log	0.490944	-0.358666
9	2013/Children leaving care	5.92091	5.56303	Log	-0.128125	0.991515
10	2013/Depression recorded prevalence	-0.0650224	0.511159	-	-0.0650224	0.511159
11	2013/Domestic abuse incidents	-3.11544	4.19418	-	-3.11544	4.19418
12	2013/Emergency hospital admissions for intentional self-harm (female)	3.79331	5.51749	Sqrt	0.299271	0.062658
13	2013/Emergency hospital admissions for intentional self-harm (male)	7.00603	13.2105	Sqrt	1.75329	1.74457
14	2013/Emergency hospital admissions for intentional self-harm	5.21158	9.58199	Sqrt	0.837086	0.996675
15	2013/Looked after children	3.79873	1.01114	Log	-0.771215	-0.810406
16	2013/Self-reported well-being - high anxiety	-1.76518	4.40475	-	-1.76518	4.40475
17	2013/Severe mental illness recorded prevalence	4.91127	2.15752	Log	1.91842	0.534411
18	2013/Social care mental health clients receiving services	11.4679	27.3391	Log	-0.135705	-2.09404
19	2013/Statutory homelessness	9.69821	11.6444	Log	-1.22053	1.47458
20	2013/Successful completion of alcohol treatment	1.98141	2.107	-	1.98141	2.107
21	2013/Successful completion of drug treatment - non-opiate users	-0.477772	0.56331	-	-0.477772	0.56331
22	2013/Successful completion of drug treatment - opiate users	3.16318	0.768446	Log	-0.586624	-0.758266
23	2013/Unemployment	2.32808	-0.940922	Log	0.758965	-1.67286
24	2012/Adult carers who have as much social contact as they would like (18+ yrs)	-0.520255	-0.993783	-	-0.520255	-0.993783
25	2012/Adult carers who have as much social contact as they would like (all ages)	-0.520255	-0.993783	-	-0.520255	-0.993783
26	2011/Estimated prevalence of opiates and/or crack cocaine use	3.80009	0.269036	Log	-0.270291	-1.7463
27	2011/Long-term health problems or disability	0.684572	-2.02998	-	0.684572	-2.02998
28	2011/Marital breakup	-0.00967859	2.9635	-	-0.00967859	2.9635
29	2011/Older people living alone	-1.42232	-0.192605	-	-1.42232	-0.192605
30	2011/People living alone	7.04754	12.1443	Inverse	1.85901	4.00885
31	2011/Self-reported well-being - low happiness	1.68806	0.978761	-	1.68806	0.978761
