# Supplementary material for: Explainable statistical learning in public health for policy development: the case of real-world suicide data
Source: BMC Med Res Methodol. 2019 Jul 17;19:152. doi: 10.1186/s12874-019-0796-7 (PMC6636096; doi:10.1186/s12874-019-0796-7)
Supplement: Supplementary file 2 — Assessing bias. Figure S1. Plot of standardised predicted values against standardised residuals. Figure S2. Histogram and P-P plot of standardised residuals. (ZIP 91 kb) [file 12874_2019_796_MOESM2_ESM.zip › _Figure B1R3.xlsx]

## Sheet: Sheet1
	Figure S1. Plot of standardised predicted values against standardised residuals.
