# Supplementary material for: Explainable statistical learning in public health for policy development: the case of real-world suicide data
Source: BMC Med Res Methodol. 2019 Jul 17;19:152. doi: 10.1186/s12874-019-0796-7 (PMC6636096; doi:10.1186/s12874-019-0796-7)
Supplement: Supplementary file 3 — Table S2. Multiple regression for transformed and original variables. (XLSX 11 kb) [file 12874_2019_796_MOESM3_ESM.xlsx]

## Sheet: Sheet1
Table S2
Multiple regression for transformed and original variables
Regression	Variables	R2	R2adj	df1	df2	F	zS(residual)	zK(residual)		zS(residual)	zK(residual)
Stepwise	Original	0.42	0.41	4	144	35.31	1.806	1.63934	z(O)/z(T)	23.2975	1.9611
	Transformed	0.44	0.42	4	144	27.89	0.0775191	0.83593	z(T)/z(O)	0.0429231	0.509919
Stepwise - PCA	Original	0.34	0.33	2	146	37.44	3.10514	3.57641	z(O)/z(T)	256.632	5.10346
	Transformed	0.33	0.32	2	146	35.73	0.0120996	0.700782	z(T)/z(O)	0.00389663	0.195945
Hierarchical	Original	0.15	0.14	3	145	8.74128	3.30343	2.60088	z(O)/z(T)	4.24061	-102.926
	Transformed	0.15	0.13	3	145	8.39711	0.778999	-0.0252695	z(T)/z(O)	0.235815	-0.00971572
Standard	Original	0.1	0.09	2	146	8.4	3.09742	1.521	z(O)/z(T)	16.8111	-2.52009
	Transformed	0.11	0.1	2	146	8.92	0.184249	-0.60355	z(T)/z(O)	0.0594846	-0.396811
Standard (T&F)	Original	0.219	0.214	3	461	43.034	29.6195	64.615	z(O)/z(T)	12.8731	19.5227
	Transformed	0.377	0.373	3	461	92.901	2.30088	3.30973	z(T)/z(O)	0.0776815	0.0512224
Note. Stepwise - PCA: stepwise, with principal components as predictors. T&F: health visit data from Tabachnick and Fidell (2007).
